# Supplementary material for: An Intrinsically Disordered Region of Histone Demethylase KDM5A Activates Catalysis Through Interactions With the Nucleosomal Acidic Patch and DNA
Source: J Mol Biol. Author manuscript; Available in PMC 2025 Sep 17. (PMC12443421; doi:10.1016/j.jmb.2025.169301)
Supplement: all supplementary materials [file NIHMS2105337-supplement-all_supplementary_materials.zip]

Archive with 3 entries (3 files):
- 1-s2.0-S0022283625003675-mmc3.docx
- 1-s2.0-S0022283625003675-mmc2.pdf
- 1-s2.0-S0022283625003675-mmc1.xlsx
