# Supplementary material for: An Intrinsically Disordered Region of Histone Demethylase KDM5A Activates Catalysis Through Interactions With the Nucleosomal Acidic Patch and DNA
Source: J Mol Biol. Author manuscript; Available in PMC 2025 Sep 17. (PMC12443421; doi:10.1016/j.jmb.2025.169301)
Supplement: all supplementary materials [file NIHMS2105337-supplement-all_supplementary_materials.zip › 1-s2.0-S0022283625003675-mmc1.xlsx]

## Sheet: Figure 1C
	KDM5A^CAT
	WT 147bp Nuc				APM 147bp Nuc
[KDM5A^CAT] (μM)	% Fraction Bound				% Fraction Bound
0	0.090293	1.27126	0.414939	0.063756	1.09366	0.341215	0.240077	0.247541
0.5	0.011881	0.368395	0.036094	0.001955	0.058949	0.072984	0.768952	0.815001
1	0.019495	0.051973	0.054677	0.008955	0.015131	0.040412	0.386309	0.664578
2	0.055031	0.218535	13.3047	6.13934	0.282017	0.070502	0.301744	0.457566
4	51.3704	36.9647	48.4028	60.7896	3.51991	0.317991	6.45583	3.14838
8	99.7404	87.4325	77.8432	84.641	3.59009	0.438148	32.4004	24.6024
16	93.1469	92.4621	99.8078	99.9983	47.4242	50.6247	99.2025	79.293
32	99.9702	99.7303	99.9979	99.9796	81.0073	83.4224	97.7802	99.9987
	WT 147bp Nuc					APM 147bp Nuc

## Sheet: Figure S2
	KDM5A^CAT
	WT H3K4me3 147bp Nucleosome			APM H3K4me3 147bp Nucleosome
[KDM5A] (μM)	%Fraction Bound			%Fraction Bound
0	0.001497	4.49085	0.204982	1.07984	0.790755	0.064044
0.5	0.010432	0.099777	0.937413
1	0.014991	3.95348	0.977839	2.14946	0.578591	0.079523
2	0.02299	2.13214	0.437313	0.023166	0.419911	0.526185
4	0.105912	15.8594	6.5781	0.73549	1.676	0.015456
8	22.3407	39.845	37.474	0.069735	0.976078	0.046576
16	95.6232	95.5209	76.3725	11.9617	26.3912	10.4289
32	99.9164	99.9783	99.9566	44.7144	44.9525	54.9313
64				78.5386	82.8886	63.2428
128				98.4527	99.7811	97.6709
	Binding to WT H3K4me3 Nuc					Binding to APM H3K4me3 Nuc

## Sheet: Figure S3
	KDM5B_1-822
	WT 147bp Nucleosome				APM 147bp Nucleosome
[KDM5B] (μM)	%Fraction Bound				%Fraction Bound
0	0.469256	0.033797	0.090161	0.067797	0.02057	0.049112	0.184492	0.077355
0.5	0.421376	0.131457	0.055882	0.100371	0.014388	0.055319	0.287721	0.211147
1	0.611563	0.461532	0.126194	0.038166	0.004325	0.025304	0.515152	0.407657
2		3.89253	0.155028	0.823603	0.006983	0.006345	3.70128	2.36181
4	23.7519	35.8185	23.128	7.51901	9.44374	0.072792	6.24543	8.81678
8	65.6643	86.6121	98.9189	51.9798	22.7305	10.3798	8.84955	17.3849
16	99.5942	99.6386	99.5966	99.843	99.7989	66.6532	90.5096	95.8359
32	99.802	99.7459	99.4999	99.4377	99.9325	99.9183	97.7368	99.3715
	Binding to WT 147bp Nuc				Binding to APM 147bp Nuc

## Sheet: Figure S4
	Wild-type H3K4me3 Nucs				APM H3K4me3 Nucs
pmol Nuc	anti-H3K4me3		anti-Histone H3		anti-H3K4me3		anti-Histone H3
1	32540508	33003153	103691952	97159494	43960024	37442078	132017848	121008755
0.5	15260580	12461300	41587092	28987095	17503776	17373522	50907312	47412956
0.25	3739593	3210912	7966673	7824096	4567901	5060067	10504617	10344324
0.125	1269040	718992	2462390	1496592	1131496	1571820	2174820	2336558
0.0625	349405	227780	633399	1211560	296064	260711	482976	456758
0.03125	42180	84645	128612	415260	100500	83080	145390	170448
	WT Nucleosome Gel				APM Nucleosome Gel
	Anti Histone H3				Anti Histone H3
	Anti H3K4me3				Anti H3K4me3

## Sheet: Figure 1D
Wild-type 147bp Nuc							APM 147bp Nuc
Replicate 1							Replicate 1
Time	800	647	800/647	800/647 Norm			Time	800	647	800/647	800/647 Norm
0	26337232	3118706	8.44492	1			0	9132813	13648200	0.669159	1
5	23743440	3772608	6.29364	0.745257			5	8930760	12866344	0.694118	1.0373
10	17317950	3301870	5.24489	0.62107			10	9272262	14127951	0.656306	0.980793
20	12998223	3270717	3.97412	0.470593			20	6453888	9688728	0.666123	0.995464
30	9713210	2917330	3.32949	0.394259			30	7340788	13100912	0.560326	0.83736
60	5119660	1730560	2.95838	0.350315			60	2786013	5191734	0.536625	0.801939
Replicate 2							Replicate 2
Time	800	647	800/647	800/647 Norm			Time	800	647	800/647	800/647 Norm
0	37908640	5684480	6.6688	1			0	8844990	12976278	0.681628	1
5	25450282	4489208	5.66921	0.850111			5	10639620	17646102	0.602944	0.884566
10	21708450	4387800	4.94746	0.741881			10	7549209	12924897	0.584083	0.856894
20	8901185	2536885	3.50871	0.526138			20	8275608	14053604	0.58886	0.863903
30	8161790	2369250	3.44488	0.516567			30	8034636	15523086	0.517593	0.759348
60	3883880	1635777	2.37433	0.356036			60	3479904	6425568	0.541571	0.794527
	WT Nucleosome Gel							APM Nucleosome Gel
	Anti Histone H3							Anti Histone H3
	Anti H3K4me3							Anti H3K4me3

## Sheet: Figure 2D
	KDM5A^MutR
	WT 147bp Nuc					APM 147bp Nuc
[KDM5A^CAT] (μM)	% Fraction Bound					% Fraction Bound
0	4.56991	12.6561	13.7495	3.41652	19.6587	5.95334	4.10651	10.2693	0.564486	11.9899
0.5	1.80083	6.74625	0.759107	1.87299	7.68874	5.49923	3.04659	0.654493	0.274577	2.82901
1	1.20206	4.55171	2.05796	3.48038	2.58207	7.0816	2.40131	1.72733	2.92245	0.287261
2	2.03134	6.62989	0.311547	1.07539	0.901671	5.16786	3.68666	5.09493	0.455571	3.10987
4	2.64976	14.1791	5.46749	4.87593	8.59772	9.02615	7.39183	5.36994	3.52714	2.29567
8	34.62	30.5852	33.6554	8.5214	20.826	29.3928	21.1353	34.2835	10.0891	21.919
16	43.9522	50.0472	76.2197	37.7785	75.2582	45.761	49.1977	82.7073	52.1497	77.6492
32	87.6393	89.9234	99.8502	99.4306	99.8587	84.1532	77.8207	99.785	99.99	99.9291
	KDM5A^MutR WT 147bp Nuc					KDM5A^MutR APM 147bp Nuc

## Sheet: Figure 2E
KDM5A^MutR, 147bp Nucleosome
Replicate 1
Time	800	647	800/647	800/647 Norm
0	17126088	1486317	11.5225	1
5	21476994	1990821	10.788	0.936256
10	17179575	1566963	10.9636	0.951496
20	14290312	1226675	11.6496	1.01103
30	14874807	1292839	11.5055	0.998528
60	8660318	687466	12.5974	1.09329				Anti-Histone H3
Replicate 2
Time	800	647	800/647	800/647 Norm
0	15807789	1410099	11.2104	1
5	19666102	1622028	12.1244	1.08153
10	15935184	1306800	12.194	1.08774
20	13208130	1023110	12.9098	1.15159
30	14325102	1241364	11.5398	1.02938
60	9067815	829305	10.9342	0.975364
								Anti-H3K4me3

## Sheet: Figure 3B; S7
	KDM5A^MutR 217										KDM5A^MutR 264										KDM5A^MutR 280
	WT 147bp Nuc					APM 147bp Nuc					WT 147bp Nuc					APM 147bp Nuc					WT 147bp Nuc					APM 147bp Nuc
[KDM5A^CAT] (μM)	% Fraction Bound					% Fraction Bound					% Fraction Bound					% Fraction Bound					% Fraction Bound					% Fraction Bound
0	0.33241	0.045598	0.102889	0.172431		0.471891	0.218036	0.215389	0.197084		0.335342	0.084748	0.185651	0.80697		0.406082	0.522485	0.246783	0.327426		0.007926	0.098806	0.798445	0.012847	0.325242	0.362998	0.06104	0.116929	0.259932	4.03352
0.5	0.169442	0.007827	0.336853	0.24951		0.49394	0.474037	0.270685	0.078797		0.261563	0.052671	0.159124	0.515375		0.031768	0.212679	0.329114	0.183458		0.034138	0.305912	0.397999	0.108489	0.42878	0.43859	0.012939	0.208967	0.260317	4.2835
1	0.374404	0.157404	0.156872	0.264683		0.648544	0.222682	0.441565	0.399631			0.033533	0.140347	0.337051		0.06613	0.311764	0.240235	0.185246		0.15099	0.489454	5.41505	0.051147	0.295195	0.383728	0.371339	0.156771	0.429406	3.85642
2	1.03973	0.363723	0.307587	0.267105		0.513853	0.385123	0.254074	0.028642		0.16387	0.313693	0.307312	0.85552		0.222084	0.269186	0.211332	0.297341		0.085282	3.45964	1.42441	0.566888	0.361541	0.533083	0.632254	0.48495	3.63626	2.94714
4	3.88079	10.4271	8.96526	10.1141		0.303024	0.533987	0.312161	0.309068		0.134322	0.645853	5.48732	0.844731		2.69706	0.42951	0.315382	6.2069		33.9673	27.3941	52.2034	0.62311	4.00297	0.551978	1.69583	7.28014	10.4019	11.2894
8	14.8536	18.7594	28.4331	35.0729		1.39785	1.94785	17.341	26.7793		15.2286	10.473	23.2826	31.3099		25.4626	25.164	35.9457	21.8692		25.2	47.5983	53.6718	58.4097	38.2848	16.9174	26.4737	28.458	30.1796	22.3203
16	51.1534	70.8091	88.991	81.1		42.7625	32.2543	69.1231	81.1851		94.7744	95.5317	93.1934	84.4618		86.646	92.1861	73.1219	71.105		99.9839	99.8019	87.2799	98.9557	99.6185	75.537	55.9549	54.7829	98.1277	85.408
32	99.877	99.6887	99.9704	99.8306		99.5255	81.7312	99.8372	99.7115		99.9955	99.9366	99.8835	99.9945		99.7981	99.5727	99.8292	97.0776		99.915	99.9657	96.3632	99.9149	99.7321	99.5981	99.9962	99.9341	99.3108	98.969
	MutR 217, WT Nuc					MutR 217,APM Nuc					MutR 264, WT Nuc					MutR 264, APM Nuc					MutR 280, WT Nuc					MutR 280, APM Nuc

## Sheet: Figure 3D
	KDM5A^CAT									KDM5A^MutR 217						KDM5A^MutR 217
	Time	800	647	800/647	800/647 Norm					Time	800	647	800/647	800/647 Norm		Anti Histone H3				Anti H3K4me3
Replicate 1	0	50382951	46582423	1.08159	1				Replicate 1	0	34266200	30312958	1.13041	1
	60	31966734	39053310	0.818541	0.756796					60	32507860	29950228	1.0854	0.960176
Replicate 2	0	39248435	33280038	1.17934	1				Replicate 2	0	38003496	32500640	1.16932	1
	60	28670072	42106886	0.680888	0.577347					60	29460336	26796536	1.09941	0.940215
Replicate 3	0	44961041	39508164	1.13802	1				Replicate 3	0	33009442	29310513	1.1262	1
	60	31453522	39922549	0.787864	0.692311					60	33394889	34517036	0.96749	0.859076
	KDM5A^MutR									KDM5A^MutR 264						KDM5A^MutR 264
	Time	800	647	800/647	800/647 Norm					Time	800	647	800/647	800/647 Norm		Anti Histone H3				Anti H3K4me3
Replicate 1	0	28699533	27906828	1.02841	1				Replicate 1	0	10932042	19879652	0.549911	1
	60	37830793	36538502	1.03537	1.00677					60	6696906	21167481	0.316377	0.575324
Replicate 2	0	32976804	29272845	1.12653	1				Replicate 2	0	6554748	14402721	0.455105	1
	60	30729232	26804744	1.14641	1.01765					60	5602083	20906256	0.267962	0.588792
Replicate 3	0	33472146	29331117	1.14118	1				Replicate 3	0	3621804	7558497	0.47917	1
	60	37380201	35903538	1.04113	0.912325					60	2575743	10147269	0.253836	0.529741
										KDM5A^MutR 280						KDM5A^MutR 280
										Time	800	647	800/647	800/647 Norm		Anti Histone H3				Anti H3K4me3
									Replicate 1	0	6025074	5784231	1.04164	1
KDM5A^CAT										60	8334561	10101732	0.825063	0.792082
Anti Histone H3				Anti H3K4me3
									Replicate 2	0	11434995	12967669	0.881808	1
										60	7509837	9541516	0.78707	0.892563
									Replicate 3	0	10949472	13030512	0.840295	1
										60	8115900	11567700	0.7016	0.834945
KDM5A^MutR
Anti Histone H3				Anti H3K4me3

## Sheet: Figure 4A
	Wild-type 185bp Nucleosome
	KDM5A^CAT			KDM5A^MutR
[KDM5A] (μM)	%Fraction Bound			%Fraction Bound
0	0.201489	0.121019	5.21691	1.3723	0.989297	7.19791
0.5	0.306206	0.299338	5.71428	0.668419	1.14861	4.73273
1	1.8717	0.924273	6.24547	5.20725	1.5746	8.22376
2	14.418	23.9863	23.5261	8.69205	0.750606	11.1125
4	50.5268	81.1034	76.2901	58.8573	64.723	55.8728
8	72.3972	99.998	98.8196	99.5783	74.919	86.6261
16	94.3349	99.7655	99.6345	99.2264	91.0094	99.14
32	97.7812	99.6946	99.5689	99.8465	99.9034	99.9666
	KDM5A^CAT, 185bp WT Nuc							KDM5A^MutR, 185bp WT Nuc

[truncated: 4 more sheets: Figure S8, Figure 4B, Figure 4C, Figure 5D, S10]
